# Supplementary material for: Biodiversity of Mycobacterium tuberculosis in Bulgaria Related to Human Migrations or Ecological Adaptation
Source: Microorganisms. 2022 Jan 11;10(1):146. doi: 10.3390/microorganisms10010146 (PMC8778017; doi:10.3390/microorganisms10010146)
Supplement: Supplementary file 1 [file microorganisms-10-00146-s001.zip]

Archive with 1 entries (1 files):
- microorganisms-1547137-supplementary.pdf
